# Supplementary material for: Experimental research on rapid removing characteristics of carbon monoxide generated during gas explosions
Source: PLoS One. 2022 May 4;17(5):e0267553. doi: 10.1371/journal.pone.0267553 (PMC9067902; doi:10.1371/journal.pone.0267553)
Supplement: S1 File — (ZIP) [file pone.0267553.s001.zip]

Archive with 12 entries (11 files):
- Supporting Information/
- Supporting Information/Fig.10-Supporting Information.opju
- Supporting Information/Fig.11-Supporting Information.opju
- Supporting Information/Fig.12-Supporting Information.opju
- Supporting Information/Fig.13-Supporting Information.opju
- Supporting Information/Fig.3-Supporting Information.opju
- Supporting Information/Fig.4-Supporting Information.opju
- Supporting Information/Fig.5-Supporting Information.opju
- Supporting Information/Fig.6-Supporting Information.opju
- Supporting Information/Fig.7-Supporting Information.opju
- Supporting Information/Fig.8-Supporting Information.opju
- Supporting Information/Fig.9-Supporting Information.opju
